# Supplementary material for: Rapid On-Demand Point-of-Care Monitoring of Clozapine and Its Metabolite Norclozapine Using Miniature Mass Spectrometry
Source: Pharmaceuticals (Basel). 2025 Oct 14;18(10):1549. doi: 10.3390/ph18101549 (PMC12567311; doi:10.3390/ph18101549)
Supplement: Supplementary file 1 [file pharmaceuticals-18-01549-s001.zip]

Archive with 1 entries (1 files):
- pharmaceuticals-3884068-supplementary.pdf
